# Supplementary material for: Relationship between neutrophils to HDL-C ratio and severity of coronary stenosis
Source: BMC Cardiovasc Disord. 2021 Mar 6;21:127. doi: 10.1186/s12872-020-01771-z (PMC7936429; doi:10.1186/s12872-020-01771-z)
Supplement: Supplementary file 1 — Additional file 1: Figure 1. Relationship between serological indicators and Gensini score. [file 12872_2020_1771_MOESM1_ESM.xlsx]

## Sheet: CAD+
	CTAS	Systolic blood pressure	Diastolic blood pressure	Smoking history	Hypertension	Hyperlipidemia	Diabetes	Creatinine	Uric acid	Albumin	Total bilirubin	Direct bilirubin	Indirect bilirubin	TC	TG	LDL	HDL	Neutrophils	Eosinophils	LVEF
1	0.763824	117	71					71.9	343	42.3	9.3	3.7	5.6	6.06	3.37	4.02	1.05	5.031	0.602	0.77
2	0.743862	165	95	1				58.6	337	40.9	8.9	2.5	6.4	4.92	1.94	3.06	1.37	4.174	0.049	0.67
3	0.870621	114	65	1	1		1	68.7	470	39.1	14.2	1.6	12.6	5.71	3.24	3.46	0.95	2.57	0.205	0.69
4	0.717033	158	83	1				87.4	313	40.7	8.6	3.8	4.8	3.83	1.54	2.53	0.91	5.059	0.027
5	0.620025	150	90					38.2	164	45.4	15.5	5.5	10	4.62	1.2	2.52	1.7	2.658	0.065	0.63
6	0.694737	154	62		1		1	67	291	40.1	12.4	5.5	6.9	4.17	1.03	1.8	1.65	2.042	0.288
7	0.861543	156	75					75.5	462	39.1	13.6	4.3	9.3	6.36	3.14	3.7	1.24	5.125	0.131	0.72
8	0.679083	112	61					72.5	248	42	19.1	4.4	14.7	8.44	1.94	5.67	1.06	2.883	0.172	0.61
9	0.699015	112	70	1				73.1	286	41.4	10.5	5	5.5	3.17	0.5	1.41	1.39	3.793	0.306	0.66
10	0.944646	124	75				1	51.7	482	45.8	13.2	5.2	8	4.71	1.89	3.47	0.8	4.944	0.266	0.65
11	0.66729	124	89				1	57.4	253	41.2	13	3.9	9.1	4.74	1.72	3.16	0.87	9.262	0.127	0.72
12	0.728181	125	70	1				78.7	318	41	10.7	4.3	6.4	5.38	1.26	3.12	1.28	3.633	0.04
13	0.624957	113	79					48.6	239	39.3	6.4	3	3.4	5.12	2.54	3.41	1.29	4.419	0.217
14	0.722376	137	85	1				59.2	339	38.2	10.2	3.2	7	5.79	2.54	3.69	1.3	3.824	0.075	0.71
15	0.780417	162	114					58.3	330	45.2	10.9	4.4	6.5	5.08	1.49	2.85	1.34	6.817	0.056
16	0.83319	128	64		1			81.3	422	41	10	4.1	5.9	5.56	0.76	2.76	2.33	2.177	0.076	0.72
17	0.838854	112	66		1			72.2	423	41.2	11.8	3.5	8.3	5.12	4.27	2.52	1.15	5.358	0.065
18	0.577293	107	72					39.1	194	39	7.1	4.3	2.8	4.56	1.3	2.1	1.83	2.535	0.01
19	0.801825	147	74		1			46.5	389	41	11.5	4	7.5	5.75	2.56	3.65	0.99	4.563	0.156	0.71
20	0.729657	150	73		1		1	83.4	354	37.4	9.9	1.9	8	5.58	11.02	1.85	0.95	6.878	0.186
21	0.788736	135	67	1			1	55.7	313	47.3	14.7	5	9.7	3.79	0.86	2.34	1.03	4.034	0.157	0.69
22	0.605361	115	73	1				74.8	217	38.5	13.2	3.8	9.4	4.64	1.03	3.36	0.92	4.193	0.413	0.61
23	0.911193	143	77	1	1			67.4	446	44.3	24.6	5.7	18.9	5.05	4.92	2.53	0.93	3.731	0.068	0.65
24	0.637416	152	92	1				79.3	234	40.3	11.7	5.1	6.6	5.58	0.54	3.25	1.84	2.927	0.033	0.76
25	0.761058	149	96		1			88.1	360	39.8	11.6	5.1	6.5	3.34	1.11	1.38	1.24	4.191	0.178	0.72
26	0.919329	162	94		1			52.9	422	49.5	13.8	4.2	9.6	5.85	2.42	3.78	1.29	4.984	0.056	0.72
27	0.73056	135	81					42.6	316	41.5	10.5	3.1	7.4	6.17	2.3	3.44	1.56	3.66	0.097
28	0.752319	144	86		1			63	309	43.7	15.8	6.1	9.7	3.98	1.42	1.48	1.97	3.209	0.079
29	0.875844	123	75					86.5	462	40.5	14.3	4.6	9.7	4.45	1.33	2.8	1.1	1.712	0.132
30	0.781701	136	75		1			95.2	389	39	10.7	0.4	10.3	5.86	2.95	3.58	1.41	3.248	0.45	0.68
31	0.841656	122	80		1			77.5	379	44.4	23.2	5.5	17.7	3.55	1.06	1.97	0.97	4.23	0.306	0.75
32	0.769983	120	78					54.8	338	43.2	11.1	4.4	6.7	3.59	1.63	1.91	1.05	1.729	0.051
33	0.790911	130	83		1		1	63.7	294	47.8	25.7	7.7	18	3.7	2.1	1.66	1.22	4.132	0.07	0.67
34	0.783564	119	83					40	365	40.8	16.8	4.7	12.1	6.21	1.89	4.01	1.53	2.466	0.086	0.69
35	0.676074	117	69	1				58.2	292	38.6	8.8	3	5.8	3.94	1.99	2.33	1.2	3.877	0.57	0.7
36	0.873981	131	85	1	1		1	189.2	486	38.7	8.2	3.2	5	6.52	3.45	4.37	1.38	6.192	0.285	0.62
37	0.831981	146	81					40.1	376	45.4	12.7	4.7	8	6.48	4.55	3.7	1.32	4.743	0.175	0.73
38	0.66291	136	76				1	28.7	245	41.6	13	5.2	7.8	4.99	2.06	2.65	1.6	4.184	0.024
39	0.686424	122	71		1			45.8	286	40.1	10.3	4.1	6.2	3.59	1.22	1.37	1.17	2.898	0.066	0.77
40	0.744591	117	68					67.4	307	43.6	12.7	5.5	7.2	5.13	1.03	2.42	1.65	2.296	0.049
41	0.658377	152	75		1			64.6	276	38.6	7.9	2.9	5	4.56	2.66	2.79	1.07	3.988	0.032	0.72
42	0.751614	116	76	1				71.8	329	42.6	8.8	3	5.8	4.58	1.21	3.01	1.23	6.148	0.107	0.6
43	0.773484	121	69					67.8	320	43.7	22.3	7.6	14.7	4.49	0.86	2.6	1.43	2.423	0.03	0.66
44	0.810219	122	81					65.3	385	41.3	17.8	4.6	13.2	4.85	5.66	1.7	0.95	3.44	0.134
45	0.797451	128	92		1			65.2	314	46.9	22.2	7.3	14.9	6.37	2.33	3.98	1.6	3.588	0.142
46	0.794724	100	64					49.5	341	43.6	22.8	6.3	16.5	5.41	0.52	3.53	1.77	10.791	0	0.52
47	0.910914	114	77				1	52.6	392	47.8	38.8	8.7	30.1	3.96	1.47	2.48	1	5.283	0.032	0.65
48	0.756753	160	92	1				73.3	341	41.8	9.1	3.5	5.6	5.78	2.93	4.03	0.99	3.053	0.09	0.66
49	0.690126	99	56				1	79.1	284	40.4	12.2	4.8	7.4	5.51	2.16	2.78	1.11	4.457	0.017	0.68
50	0.722928	148	77		1			45.9	307	41	14.6	4.1	10.5	5.36	3.56	2.95	1.26	5.194	0.037	0.73
51	0.738267	126	72	1				86.7	371	36.8	7.9	3	4.9	4.35	2.36	2.81	0.66	2.973	0.206	0.66
52	0.753027	125	78	1				104.6	335	41.6	11.9	2.7	9.2	4.71	1.32	3.13	1	2.897	0.042	0.54
53	0.927324	129	75					70.1	462	45.3	18.3	6.9	11.4	4.13	0.96	2.39	1.11	5.4	0.078
54	0.764853	165	92	1	1			51.5	323	44.6	9.1	3.1	6	4.95	1.34	3.35	0.95	13.508	0
55	0.881301	120	60		1		1	52.7	415	45.6	17.7	6.1	11.6	3.83	0.86	1.61	1.5	2.452	0.118	0.65
56	0.865257	115	77					81.8	428	41.9	21.4	5.8	15.6	6.43	1.81	4.28	0.99	4.149	0.075	0.66
57	0.910926	146	90		1			68.8	453	43.5	24.7	7.4	17.3	3.54	1.36	2.16	0.95	3.603	0.035	0.66
58	0.916998	124	80	1				70.7	473	43.7	14.1	5.5	8.6	4.84	3.26	2.74	0.97	4.029	0.203	0.75
59	0.72072	148	68				1	43.8	255	45.1	22.5	6.6	15.9	4.9	2.55	2.94	1.18	4.174	0.019	0.67
60	0.740817	112	61					92.7	348	35.1	35.4	12.8	22.6	3.21	1.6	1.66	0.73	4.802	0.101	0.67
61	0.844404	160	112	1	1			74.4	362	47.4	17.8	5.2	12.6	5.81	1.81	3.67	1.13	5.918	0.032	0.71
62	0.491067	128	69		1			90.2	192	29.8	8.9	3	5.9	4.05	0.76	2.03	1.38	3.316	0.443
63	0.741273	156/64			1		1	88.4	323	41.7	11.6	4.6	7	3.18	1.2	1.59	1.15	4.638	0.103	76
64	0.721293	123/68			1		1	64.8	317	39.1	18.6	5.3	13.3	3.72	2.51	1.79	0.77	3.746	0.197	68
65	0.771021	141/77			1		1	90.2	327	44.4	11.7	4.4	7.3	4.54	1.45	2.32	1.45	3.41	0.064
66	0.688116	157/100			1			52.2	238	42.4	29.2	7	22.2	5.28	1.07	3.2	1.43	3.745	0.046	66
67	0.900636	120/75		1	1			83.1	461	42.6	18.2	5.5	12.7	4.11	1.14	1.97	1.52	5.296	0.019	66
68	0.734601	158/76			1		1	33	292	44	13.7	4.4	9.3	6.02	5	1.62	1.24	6.29	0.026	70
69	0.655698	143/92			1			56.2	265	38.5	14.1	5	9.1	3.88	1.72	2.15	1.12	2.671	0.262
70	0.688119	119/71						74.1	272	40.9	15.8	6	9.8	3.97	1.26	1.73	1.59	3.997	0.016	62
71	0.788751	102/57			1		1	78.7	375	41.5	9.2	4.3	4.9	5.24	2.08	3.44	1.21	3.939	0.121
72	0.841659	125/90						53.5	287	56.5	9.8	3.1	6.7	4.17	2.51	2.34	1.23	1.678	0.077	76
73	0.826062	125/81		1	1			61.4	392	43.5	9.9	4.6	5.3	4.81	2.21	3.27	1.02	4.702	0.325	64
74	0.647523	160/68			1		1	245.9	351	29	10.1	2.1	8	4.22	2.39	2.17	0.82	5.655	0.17	69
75	0.774462	167/86			1			61.3	310	46	15.4	4.2	11.2	7.17	1.86	4.5	1.91	8.195	0.094	68
76	0.911697	122/69		1				55.6	320	60.9	6.4	3.2	3.2	2.98	1.38	1.23	1.17	4.743	0.092
77	0.674298	145/84			1	1		45.9	273	40.9	6.1	2	4.1	6.52	2.77	3.96	1.47	4.054	0.011	67
78	0.955647	120/67						72.6	492	44.8	19.9	5.3	14.6	3.6	1.22	1.95	1.23	3.568	0.21	61
79	0.887736	121/79		1	1			98.4	457	42.8	11.2	4.6	6.6	3.83	1.15	2.17	0.98	10.964	0.133
80	0.84741	126/85			1	1		72.3	419	42.1	14.5	4	10.5	5.68	2.56	3.73	1	3.55	0.133	78
81	0.906537	154/82			1			64.9	451	45	13.9	3.2	10.7	5.37	1.38	3.37	1.16	3.016	0.095	73
82	0.661611	140/85		1	1			96	247	40	20.7	4	16.7	4.41	3.42	2.97	1.06	2.2	0.011	70
83	0.596826	118/55						80.5	273	32.2	9.2	2.6	6.6	4.03	1.69	2.59	0.95	7.257	0.183	66
84	0.66642	110/74						53.2	254	41	13	4	9	6.02	2.42	3.71	1.26	3.715	0.053	72
85	0.71136	142/77						72	306	39.9	14.5	4	10.5	5.18	1.28	1.82	2.378	0.309	59
86	0.719652	133/88		1	1			72.5	358	36.8	4.4	2.11	2.3	3.81	3.68	2.32	0.89	4.409	0.392
87	0.685653	156/106			1		1	64.3	329	32.9	25.6	10.6	15	3.54	1.07	1.72	1.33	4.741	0.2	50
88	0.696285	135/88					1	62.2	276	41.3	16	4.5	11.5	4.26	4.67	2.23	1.17	3.922	0.038	63
89	0.834762	143/72		1	1			68.6	448	38.7	7.9	2.5	5.4	4.63	2.62	2.98	0.95	5.661	0.333	61
90	0.67215	160/47		1			1	91.7	298	35.4	22	5.7	1.62	3.72	1.11	2.51	0.92	4.73	0.194
91	0.64503	131/74						40.5	243	39.6	15	4.4	10.6	6.08	1.61	4.02	1.48	6.719	0.028
92	0.673737	148/65			1	1		43.5	299	37.5	9.4	2.8	6.6	3.94	3.15	1.8	1.04	3.157	0.047	62
93	0.659748	132/72						65.2	247	41.6	9.6	3.9	5.7	7.11	1.43	4.14	2.02	3.068	0.04	66
94	0.549345	134/85		1			1	70	40.6	50.9	17.6	4.4	13.2	6.2	1.96	4.65	0.98	5.214	0.169	75
95	0.854463	147/79		1	1			54.8	325	51.6	23.1	6.7	16.4	3.44	4.1	1.83	1.04	3.953	0.078	70
96	0.778374	149/96			1		1	98.1	387	38.2	14.8	4	10.8	4.66	1.35	2.66	1.57	2.945	0.224	67
97	0.59685	131/69			1			42.6	224	35.5	21.5	6.8	14.7	4.6	1.59	2.61	1.56	2.546	0.061	66
98	0.733407	140/76						48.5	308	42.6	10.9	4.4	6.5	5.02	1.94	2.94	1.29	2.84	0.057	67
99	0.777936	142/92			1			89.9	373	39.6	15.2	4.1	11.1	5.08	3.48	3.13	1.14	3.874	0.104	71
100	0.840015	155/83			1			56.9	390	43.8	18.5	4.4	14.1	6.95	1.59	4.42	1.47	4.978	0.097	67
101	0.824487	123/81						58.1	449	35.4	20.9	4	16.9	2.88	1.1	1.46	1.08	3.998	0.11	65
102	0.931671	135/78		1	1			65.5	402	46.1	56.2	11.6	44.6	7.21	1.1	4.34	2.46	6.665	0.017	69
103	0.445809	124/81						42.3	31	42	11.3	3.5	7.8	6.09	2.12	3.6	1.66	4.568	0.093	79
104	0.760698	134/87			1			83.5	384	36.2	17.6	5.3	12.3	3.12	0.82	1.57	1.19	6.705	0.008	62
105	0.828966	144/57			1			61.3	361	46.7	12.7	4.4	8.2	5.6	2.12	1.96	4.434	0.074	69
106	0.952674	174/79					1	43.6	266	67.6	27.8	14.6	13.2	5.61	0.57	3.9	1.68	7.85	0.09	73
107	0.895041	140/85						73.1	408	48.7	12.2	4.1	8.1	4.62	3.22	3.2	1.05	3.744	0.078	70
108	0.772869	121/84						58.9	307	45.2	21.3	6.9	14.4	5.3	1.68	3.4	1.12	5.528	0.241
109	0.82269	142/83		1				52.2	360	44.8	21	4.7	16.3	5.6	1.11	3.63	1.17	4.463	0.177	65
110	0.761448	142/105			1			58.1	319	43.7	15.1	4.9	10.2	5.51	5	2.4	0.88	2.642	0.049
111	0.790374	125/75		1				70.5	340	42.6	26.8	5.9	20.9	5.17	2.86	3.18	1.03	2.7	0.032	62
112	0.680361	176/76			1			63.7	212	47.3	11.2	4.8	6.4	3.5	1.31	1.41	1.48	2.963	0.247	74
113	0.697059	143/77			1			67.3	330	36.8	8.3	3.5	4.8	4.1	1.84	2.17	1.34	3.86	0.084	58
114	0.577797	128/61			1		1	50.3	182	38.6	17.9	6.2	11.7	3.38	1.25	1.47	1.46	4.406	0.038	65
115	0.598086	123/82			1			55.8	231	36.3	12.7	4.1	8.6	3.33	1.9	1.47	1.21	2.342	0.056
116	1.00085	160/98			1			65.6	528	46.2	16.8	5.4	11.4	3.78	1.36	1.82	1.64	6.265	0.158
117	0.733671	117/57			1			106.2	399	33	9.7	3.2	6.5	4.03	2.35	2.44	0.9	7.705	0.048
118	0.762726	114/64			1			51.5	304	45.6	14.2	4.7	9.5	4.07	3.4	1.96	0.96	5.64	0.021	65
119	0.845268	138/76			1			83.3	458	37	18.6	5.3	13.3	5.24	1.29	3.77	0.93	4.584	0.081	63
120	0.714006	100/71		1	1			56.9	306	39.5	18.7	5.2	13.5	5.64	1.47	3.68	0.94	2.736	0.032	44
121	0.655002	128/73			1			67.3	288	36.3	11.9	3.9	8	4.13	1.82	2.48	0.92	3.323	0.081	75
122	0.708084	132/83			1			56.3	279	42.5	14.3	4.7	9.6	4.94	3.1	2.88	1.06	3.605	0.008	67
123	0.960357	136/98			1			186.2	544	40.9	12.4	3.4	9	7.05	3.43	3.9	1.76	5.865	0.058	72
124	0.881586	110/70		1			1	100.4	444	44.2	7.2	2.6	4.6	3.93	2.43	1.91	1.1	8.434	0.067	57
125	0.775767	174/109						94.6	286	48	19.9	5.9	14	5.64	0.59	3.73	1.73	5.895	0.099	68
126	0.690648	116/76		1				53	242	44.6	14.6	4.9	9.7	4.44	0.89	2.96	1.18	8.792	0.488
127	0.607791	132/73			1			45.1	277	32.2	13.7	4.3	9.4	6.02	2.04	3.99	1.36	8.489	0.02	29
128	0.620631	142/75						52.6	258	36.5	8.2	2.7	5.5	5.11	0.75	3.3	1.06	2.291	0.147	56
129	0.718512	141/75			1		1	83.6	245	45.8	23.4	6.5	16.9	3.64	2.63	1.86	0.75	5.407	0.098	58
130	0.664527	109/44						53.9	268	38.9	15.4	6.4	9	5.13	1.61	2.74	1.69	3.673	0.117	76
131	0.705066	125/75						70.2	320	38.5	9.7	5	4.7	5.51	3.91	3.51	1.04	4.93	0.349	53
132	0.767241	172/96			1			50.3	318	44	17.7	5	12.7	4.71	0.96	1.62	2.45	3.769	0.1	59
133	0.692847	98/62		1	1			75.6	315	34.8	27.9	9.9	18	4.06	1.38	2.45	1.11	9.374	0.011	42
134	0.607899	107/63		1				75.5	253	32.6	27.3	6.8	20.5	3.56	1.03	2.07	1.01	6.681	0.04	50
135	0.822231	98/66		1				77.9	414	39.7	16.2	5.4	10.8	5.68	1.86	3.43	1.39	6.392	0.016	62
136	0.758727	166/90			1			79	345	40.8	13.9	4.8	9.1	6.89	2.85	4.35	1.32	4.386	0.112	67
137	0.791517	161/113		1	1			85.9	403	38.9	8.4	3.5	4.8	3.76	2.61	2.08	0.99	5.22	0.095	67
138	0.735072	155/95		1	1			80.6	251	46.5	25.9	4.7	21.2	6.8	13.61	2.26	0.95	4.304	0.153	75
139	0.771705	116/69						47.2	297	45.8	23.5	5.6	17.9	8.05	1.67	5.21	1.32	2.686	0.067
140	0.667935	143/84						41.2	267	40	11.5	4.1	7.4	6.01	4.99	2.7	1.42	4.358	0.125
141	0.674067	175/76						59.5	250	42.5	11.4	0.4	11	4.81	1.07	2.94	1.47	12.906	0.029	40
142	0.699063	142/96						49.4	266	42.9	14.6	45.7	8.9	5.07	1.71	2.82	1.52	7.27	0.029	56
143	0.681936	88/63		1				63.7	236	45.2	9.2	4	5.2	1.94	0.85	1.04	0.39	3.127	0.093	67
144	0.676923	120/67		1	1			72.8	281	37.4	24.1	7.7	16.4	5.82	1.11	3.95	1.39	10.248	0	63
145	0.719469	182/96			1		1	49.1	321	39.9	9.8	3.4	6.4	6.11	10.11	2.14	0.85	4.244	0.059
146	0.574266	107/60					1	52.4	157	41.2	16.2	4.5	11.7	5.09	0.67	3.32	1.52	3.032	0.105	68
147	0.76215	150/99			1	1	1	56.6	340	41.2	17	4.1	12.9	5.03	2.33	2.87	1.26	9.926	0.048	58
148	0.65433	163/89		1	1	1		163.2	382	27.2	5	2.1	2.9	7.37	3.93	4.95	1.47	9.512	0.168	30
149	0.896916	110/60						62.8	427	46.2	16.2	4.9	11.3	6.43	4.98	3.54	1.22	11.88	0.054	71
150	0.83973	147/85		1	1		1	67.8	355	48.6	12	4	8	4.27	1.21	2.91	0.86	4.357	0.086	67
151	0.657222	151/85					1	45.5	233	41.5	17.9	5.2	12.7	3.75	0.71	1.6	1.81	3.07	0.248	74
152	0.786165	138/65			1		1	81.7	410	37.4	9.5	4.2	5.3	3.42	1.97	1.49	1.13	5.325	0.071	72
153	0.879495	117/80			1			78	398	47.6	15.5	5.7	9.8	6.08	2.28	3.31	1.77	3.973	0.07	37
154	0.644754	121/61		1			1	56.7	262	38.2	10.8	4.1	6.7	6.24	5.44	3.67	0.98	4.879	0.365	65
155	0.71385	109/67		1				83.8	299	41	14	5.8	8.2	4.68	1	2.37	1.81	2.537	0.054	68

## Sheet: control group
	CTAS	Systolic blood pressure	Diastolic blood pressure	Smoking history	Hypertension	Hyperlipidemia	Diabetes	Creatinine	Uric acid	Albumin	Total bilirubin	Direct bilirubin	Indirect bilirubin	TC	TG	LDL	HDL	Neutrophils	Eosinophils	LVEF
1	0.714885	135	63		1			52.8	323	38.6	13.5	5.8	7.7	3.64	1.06	1.84	1.48	3.869	0.064	0.67
2	0.73671	123	61					61.5	365	35	22	8.4	13.6	3.79	1.57	1.77	1.57	2.777	0.088
3	0.785574	139	96		1		1	45.4	243	54.1	17.3	5.3	12	6.25	3.15	3.15	1.65	5.026	0.063	0.73
4	0.674934	138	80					51.9	221	45.9	10.3	4.7	5.6	4.9	1.2	2.37	1.88	3.459	0.031
5	0.870042	138	74	1				89.4	448	41.3	14.9	4.2	10.7	3.63	2.74	1.88	0.82	3.09	0.146
6	0.83961	154	89		1			55.3	384	45.7	10.5	3.8	6.7	6.63	2.5	4.71	1.32	4.444	0.348	0.63
7	0.770649	123	53					60.3	353	41.7	10.8	4.4	6.4	4.79	0.96	2.97	1.51	4.239	0.124	0.58
8	0.792756	169	84					39.9	342	45	12.2	4.6	7.6	5.57	2.85	3.63	0.96	2.424	0.091	0.73
9	0.761649	138	89		1			67.4	338	41.8	14.3	4.8	9.5	4.58	1.21	2.71	1.34	4.544	0.184	0.74
10	0.708348	159	103		1			47	268	43.1	18.1	6.8	11.3	3.67	1.03	1.58	1.52	2.756	0.412
11	0.929532	124	64					49.1	508	41.2	14.4	4.6	9.8	3.82	2.37	2.04	1.04	4.017	0.043
12	0.768927	132	72		1			57.1	349	40.8	17.9	5.3	12.6	4.5	1.89	2.58	1.23	2.592	0.078	0.69
13	0.715191	123	72		1			45.3	266	45.4	9.7	3.4	6.3	5.18	4.17	2.35	1.37	4.924	0.245
14	0.711063	141	75					41.9	270	43.9	13.6	3.9	9.7	5.79	2.47	3.18	1.37	4.077	0.092
15	0.77205	122	79	1	1			67.5	385	39.9	1.5	4.6	6.9	3.96	1.26	2.13	1.25	2.03	0.028
16	0.861039	147	89					70	432	42.9	9.8	4.4	5.4	4	1.63	2.35	1.24	4.07	0.024	0.71
17	0.839781	126	77		1			75.1	429	41.8	4.7	3.7	1	4.76	1.37	2.79	1.44	2.62	0.523	0.73
18	0.88104	180	102		1		1	81.5	418	45.2	18	4.4	13.6	4.27	2.96	2.11	1.17	3.316	0.048
19	0.702219	144	90		1			56.7	328	37.4	9.3	4.1	5.2	3.71	0.6	2.05	1.34	4.663	0.114
20	0.779226	131	87					51.7	311	47.4	9.2	5	4.2	5.61	2.15	3.58	1.02	6.368	0.152	0.66
21	0.690516	127	77					56.7	246	44.3	13.7	4.7	9	5.05	1.45	2.91	1.58	2.939	0.071
22	0.793203	136	71		1		1	60.5	362	42.5	14.6	5.7	8.9	5.05	1.93	2.52	1.91	3.122	0.083
23	0.688365	128	66					46.6	231	43.7	26	7.5	18.5	4.01	1.08	1.95	1.44	4.36	0.023
24	0.711756	119	87					66.7	252	45.9	13.7	5.6	8.1	4.64	1.01	2.94	1.3	4.032	0.051
25	0.830835	133	79	1				79	348	47.2	19.5	7.8	11.7	2.96	1.36	1.16	1.15	3.358	0.05
26	0.658941	148	87		1			55.4	245	40.5	17.2	6.1	11.1	4.45	0.94	2.46	1.46	3.178	0.05
27	0.819123	155	98		1			125.5	353	45	22.1	5.7	16.4	4.8	2.61	2.46	1.2	3.036	0.066	0.65
28	0.736881	96	59					64.5	308	43	10.7	3.8	6.9	5.14	3.99	2.87	1.12	4.653	0.097	0.64
29	0.603303	97	52					56.9	218	39	8.1	3.3	4.8	3.76	0.71	1.77	1.29	6.662	0.036	0.67
30	0.618669	125	69					45.1	204	41.7	10.8	3.6	7.2	4.18	1.52	2.19	1.46	5.074	0.049
31	0.925962	138	89		1			77.9	458	44.6	24.4	6.1	18.3	4.99	1.78	3.22	1.02	2.821	0.054	0.67
32	0.643482	118	69					43.1	228	41.8	10.4	3.6	6.8	4.94	12.1	1.69	0.81	4.365	0.061
33	0.805188	125	77		1			59.7	394	40.8	11.6	3.5	8.1	5.08	3.97	2.37	1	2.438	0.092	0.65
34	0.620877	124	86					43.9	178	44.4	12.9	4.7	8.2	7.35	1.13	5.1	1.57	4.521	0.017
35	0.6087	136	65				1	47.5	226	38.4	10	4.7	5.3	3.63	0.78	1.35	1.97	3.765	0.053	0.69
36	0.74193	139	93		1			71.1	332	41.3	8.5	3.1	5.4	5.19	2.49	3.1	1.34	3.903	0.144	0.69
37	0.72303	119	63					69.4	302	41	18	6.1	11.9	4.97	1.04	2.66	1.7	2.261	0.065	0.75
38	0.632097	115	67					49.3	219	39.3	24.4	5.4	19	5.16	0.74	2.63	1.94	3.492	0.067	0.66
39	0.634137	134	87				1	52.9	227	37.6	30.9	6.5	24.4	4.32	2.8	2.41	1.07	4.231	0.03	0.68
40	0.839187	127	85		1		1	69.7	426	39.6	19.9	6.5	13.4	5.49	9.47	2.34	0.88	6.156	0.114	0.69
41	0.602421	136	80					52.1	260	34.6	6.7	2.1	4.6	4.17	1.57	2.2	1.24	4.909	0.061	0.68
42	0.636711	124	78					68.1	260	37.5	11.2	5.5	5.7	2.82	0.99	1.17	1.13	2.954	0.194	0.64
43	0.678474	137	55					38.5	291	38.8	9.8	4.9	4.9	3.37	1.03	1.61	1.18	2.96	0.099	0.67
44	0.720552	112	72					59	316	39	19.4	3.4	16	4.59	1.32	2.5	1.71	4.427	0.089	0.68
45	0.818391	146	93					51.9	346	45.5	23.2	6.1	17.1	5.59	2.98	3.07	1.38	5.787	0.088
46	0.777057	144	76	1	1		1	62.1	359	42.2	7.9	3.8	4.1	4.96	4.12	2.54	0.96	7.255	0.052
47	0.87804	130	83	1	1			62.2	435	44.1	11.5	4.6	6.9	3.58	1.51	1.69	1.46	3.098	0.119
48	0.904041	110	70		1			65.8	432	41.8	44.7	5.4	39.3	3.69	2.54	2.02	1.03	4.632	0.029	0.63
49	0.818583	138	74					81.6	383	43	14.1	5	9.1	4.19	1.46	2.46	0.34	6.438	0.096	0.65
50	0.786186	136	86					62.5	345	43.9	12.7	4.2	8.5	5.65	1.1	3.75	1.36	5.062	0.1
51	0.718146	117	83	1	1			55.4	318	40.1	9.7	3.7	6	6	7.49	3.24	1.1	3.616	0.172
52	0.733593	112	58	1				59.7	337	39.7	9.6	4.9	4.7	4.32	0.8	1.92	1.44	3.91	0.042
53	0.755427	158	90					44.6	280	46.9	17.4	5.7	11.7	6.48	1.03	3.98	1.85	3.347	0.098
54	0.647724	153	77		1			63.8	256	39	11.8	3.9	7.9	3.77	1.76	2.14	1.09	5.133	0.065	0.67
55	0.842586	131	80	1			1	65.2	395	43.5	18.7	5.2	13.5	3.23	7.45	1.72	0.73	4.147	0.141	0.61
56	0.740403	121	75				1	43.3	297	43.2	19.1	5.2	13.9	6	2.09	3.89	1.2	2.542	0.023	0.74
57	0.600495	98	63					51.9	233	37.1	8	3.3	4.7	4.94	1.65	2.9	1.37	3.016	0.072
58	0.890553	140	76	1				84.9	382	47	37.1	9.3	27.8	4.48	0.67	2.57	1.34	4.457	0.068	0.73
59	0.768339	140	73					59.3	339	42.4	14.3	6	8.3	4.63	1.7	2.45	1.38	3.593	0.147	0.66
60	0.852342	133	82					72.7	422	42.8	11.4	4.2	7.2	4.55	6.67	2.42	0.9	4.149	0.049	0.65
61	0.795531	134	61				1	65.5	343	44.7	15.2	4.8	10.4	5.92	3.34	3.41	1.13	4.844	0.167	0.69
62	0.685425	134	68					46.7	268	41.5	13	5.1	7.9	6.27	0.6	3.09	2.45	6.435	0	0.73
63	0.712335	107	70					52.9	307	40.3	12	4.5	7.5	4.46	0.67	2.52	1.41	3.084	0.128
64	0.571062	112	79					46.7	157	41.8	10.4	4.2	6.2	5.83	1.51	3.45	1.5	3.717	0.065
65	0.624531	140	79					42.5	196	43.2	10.7	3.4	7.3	6.33	2	3.61	1.32	1.854	0.528
66	0.835758	149	70					51.6	333	50.7	11.1	4.3	6.8	5.31	2.57	2.7	1.63	3.715	0.128
67	0.638067	130	92	1	1			56.6	196	44.6	10.9	3.7	7.2	4.85	1.38	2.8	1.24	6.622	0.043
68	0.822141	154	93					66	357	45.6	17.7	5.5	12.2	4.53	1.77	2.72	1.16	6.085	0.106	0.67
69	0.83013	145	99	1	1			76.9	326	47.8	30	7.6	22.4	3.56	1.3	1.78	1.2	3.055	0.046
70	0.790113	148	62					62.4	352	43.9	10.6	4.5	6.1	4.78	1.62	2.21	1.63	5.339	0.188
71	0.655152	144	82					80	236	42.9	5.9	2.5	3.4	4.43	3.23	2.15	1.23	4.719	0.121
72	0.719472	120	77					61.9	241	46.9	19.9	5.2	14.7	3.98	1.67	2.4	1.09	2.896	0.034
73	0.594621	126	70					33.7	183	39.9	20.2	7.5	12.7	4.68	0.4	2.69	1.62	4.654	0.013
74	0.876507	135	78		1			55.8	431	43.9	14.4	5.6	8.8	5.41	5.19	2.79	1.02	3.256	0.034	0.62
75	0.68976	127	75					64.7	285	39.8	15	4.6	10.4	4.28	1.9	2.45	1.25	3.095	0.218
76	0.749658	133	71					67.3	346	39.7	14.1	3.9	10.2	4.09	1.48	2.32	1.33	6.217	0.15	0.66
77	0.954516	133	83					78.3	433	51	20.2	6.4	13.8	3.74	0.84	2.11	1.18	3.818	0.039	0.57
78	0.6231	125	75					45.6	232	39.6	8	2.7	5.3	4.38	2.83	2.62	0.93	3.069	0.1	0.65
79	0.642027	92	51					54.9	232	41.7	7.4	2.5	4.9	4.26	1.17	2.4	1.23	2.988	0.06	0.63
80	0.744735	122	65	1				69.6	334	41.3	9	3.6	5.4	4.23	2.59	2.37	0.99	4.365	0.249
81	0.728073	133	89		1			38.8	267	45.7	15.6	5.8	9.8	4.59	4.62	2.48	1.14	3.01	0.05	0.64
82	0.758406	145	90					47.4	298	46.6	9.2	3.5	5.7	5.09	1.03	3.01	1.54	3.934	0.062	0.66
83	0.763566	113	61					74.1	317	43.8	17.2	8	9.2	5.4	2.35	3.26	1.49	2.854	0.052	0.68
84	0.839082	128	90	1				71.6	430	41.1	7.9	3.6	4.3	3.19	2.16	0.91	1.13	3.091	0.311
85	0.750225	130	90					61.7	313	43.5	13	5.1	7.9	6.02	1.37	4.41	1.44	2.811	0.115	0.62
86	0.729783	133	78					58.6	276	44.1	20.6	6.1	14.5	4.71	2.12	1.8	1.34	1.812	0.061
87	0.776271	130	74					49.4	346	42.5	14.2	4.5	9.7	6.68	1.73	3.67	1.62	5.966	0.076
88	0.603855	111	50					46.7	180	41.8	16.5	5.4	11.1	4.46	1.44	2.32	1.59	2.277	0.041
89	0.703707	124	77					63.4	287	41.4	12.9	5.1	7.8	6.05	1.79	3.55	1.76	2.795	0.049
90	0.84291	125	81				1	60.1	395	44.7	11.5	4.4	7.1	4.29	1.58	2.85	1.02	6.514	0.044	0.7
91	0.910503	135	70		1			74.5	447	45.9	13.6	5.1	8.5	2.89	1.05	1.38	1.01	4.302	0.038
92	0.650328	136/79						59.3	242	40.9	11.1	3.8	7.3	4.28	1.61	1.95	1.58	4.427	0.095
93	0.950181	124/80			1		1	62.3	473	47.6	11.7	3.7	8	5.58	3.62	3.33	1.16	5.838	0.058	69
94	0.793224	183/110			1			87.9	405	35.4	29.8	5.8	24	5.33	1.48	2.7	1.51	6.551	0.128	66
95	0.686307	123/73		1				73.4	295	39.1	10.4	3.6	6.8	4.11	1.03	2.26	1.35	4.756	0.135
96	0.852525	127/80						54.6	285	56.7	17	6.3	10.7	5.37	1.29	3.18	1.57	1.875	0.051	64
97	0.823077	139/82						47.3	387	43.4	11.9	3.5	8.4	3.4	1.53	1.46	1.46	6.289	0.031
98	0.835674	137/83			1			62.1	326	50.2	18.8	5.1	13.7	5.49	2.24	3.44	1.32	3.598	0.042	78
99	0.790362	166/84			1		1	63.7	303	46.9	24.9	7.8	17.1	5.02	1.22	3.33	1.47	4.474	0.023
100	0.750894	129/91						63.5	335	40.5	17.3	5.6	11.7	2.66	0.89	1.43	1.06	1.532	0.125	74
101	0.78711	141/66			1			88.6	338	44.3	15.5	5.9	9.6	2.4	0.53	0.88	1.24	4.801	0.019
102	0.690069	128/69						46.8	265	41.7	16.8	5.2	11.6	4.09	1.67	2.27	1.25	3.708	0.068	74
103	0.701802	113/74						50.6	246	45.3	14.9	4.8	10.1	4.07	1.16	2.33	1.42	1.993	0.061
104	0.661827	155/81		1	1		1	50.5	202	45.9	14.4	4.8	9.6	3.29	1.21	1.99	1.2	5.692	0.026
105	0.687267	159/95		1				49.7	300	38.5	11.4	3.8	7.6	3.7	1.18	2.14	1.09	5.567	0.062
106	0.728577	140/58			1		1	50.6	279	45.3	10.4	3.8	6.6	3.48	1.56	1.39	1.66	3.068	0.028	73
107	0.809853	134/78		1	1			67.9	320	49.2	12.1	12	0.1	5.3	3.15	2.93	1.18	4.678	0.027
108	0.787365	120/80						60.8	360	42.6	11.5	3.7	7.8	4.69	1.36	2.23	1.54	3.458	0.022
109	0.717612	127/67						53.9	272	45.3	7.9	3.8	4.1	5.94	1.23	2.98	2.03	4.559	0.122	67
110	0.63273	130/78					1	84.8	247	37.3	18.5	5.6	12.9	5.08	1.18	3.05	1.21	8.175	0.01
111	0.728673	128/63						55.2	281	44.9	11.6	4	7.6	6.06	3.34	3.29	1.59	5.104	0.058	64
112	0.847185	138/89						83.4	341	50.9	12	4.4	7.6	4.69	3.69	2.47	1.21	5.004	0.049	65
113	0.843906	160/87		1				88.4	373	46.5	15.7	6.1	9.6	5.42	5.12	3.25	0.97	4.631	0.059
114	0.667224	120/70			1	1		63.5	282	38.5	10.3	4.3	6	4.34	3.11	2.12	1.11	4.677	0.083	65
115	0.643326	111/69						43.9	230	41.6	10.2	3.5	6.7	5.74	0.88	3.89	1.33	5.25	0.186	63
116	0.733503	122/73						49	268	45.6	19.1	5	14.1	4.88	0.86	2.84	1.6	2.855	0.042	65
117	0.718683	129/83			1			67.3	248	47	14.1	3.9	10.2	5.97	1.86	3.49	1.58	2.459	0.014	67
118	0.956784	164/83			1			85.7	532	42.4	8.8	3.9	5	4.69	5.15	2.56	0.94	1.93	0.046	73
119	0.768855	151/90						76.8	316	44.5	17	6.3	10.7	4.13	1.34	2.54	1.47	3.832	0.072
120	0.880203	122/80		1	1			103.4	463	40.4	17.1	6.1	11	4.25	1.55	2.61	1.08	4.115	0.123
121	0.684789	153/88			1			69.4	317	36.5	10.8	5.1	5.7	4.73	1.52	2.54	1.55	4.188	0.151	70
122	0.711756	115/69						67	285	42.5	12.7	4.5	8.2	5.49	1.59	3.4	1.42	2.601	0.169	69
123	0.706197	141/77						63.1	310	39.1	13.4	4.4	9	5.42	1.5	3.13	2.13	5.413	0.136	77
124	0.844764	109/58						62.3	437	39.1	19.3	4.1	15.2	4.83	1.13	3.09	1.33	5.318	0.029
125	0.724476	165/84			1		1	50.6	244	49	8.2	3	5.2	6.74	1.79	4	2.13	6.634	0.057	79
126	0.762117	122/47			1		1	49.6	314	44.1	16.4	5.6	10.8	4.83	7.5	1.51	0.77	3.491	0.133	68
127	0.824058	148/95						49.7	321	47.6	30.6	8.4	22.2	4.56	0.82	2.15	1.85	2.994	0.032	75
128	0.578403	109/56						42.2	165	41.6	11.1	4.4	6.7	4.94	1.01	2.12	2.44	2.928	0.087	70
129	0.755763	120/60		1				64.6	326	40.4	27.1	5.6	21.5	4.45	2.86	2.38	0.96	5.325	0.164	70
130	0.792588	128/78						76.3	379	40.6	14.6	4.7	9.9	4.69	0.74	2.9	1.14	2.489	0.184
131	0.780426	148/88		1	1			72.2	312	44.1	29.7	6.6	23.1	5.96	2.22	3.88	1.39	10.466	0.341	70
132	0.747693	127/55						62.6	342	39.6	16.1	5.8	10.3	5.09	0.85	3.06	1.47	0.843	0.057	78
133	0.740112	146/74		1	1			77	332	40.8	10.4	4.9	5.5	3.89	5.1	1.96	1.4	2.952	0.045	63
134	0.742758	121/52						73.8	299	43.8	15.6	6.2	9.4	3.5	0.62	1.22	1.84	3.892	0.17
135	0.869829	153/93		1	1			65.3	440	42.4	13.3	4.5	8.8	4.52	1.83	2.66	1.07	2.441	0.437	69
136	0.729237	111/71						97.2	358	36.6	11.9	4.7	7.2	2.86	1.22	1.43	1.09	4.141	0.178	70
137	0.726534	112/77			1			77.4	270	45.1	16.3	6	10.3	5.92	1.4	3.87	1.34	3.098	0.11	72
138	0.690267	154/69						47.4	322	36.2	12.9	4.4	8.5	4.67	1.09	2.44	1.85	3.222	0.147	72
139	0.840702	108/64						52.1	385	45.4	12.4	4.9	7.5	6.03	3.23	3.69	1.16	3.881	0.164	74
140	0.727884	148/78						78.4	288	43.3	16.3	6	10.3	6.83	1.38	4.43	1.93	2.205	0.062	74
141	0.784887	144/89						61.4	380	38.9	19.4	5.2	14.2	2.56	3.89	0.98	0.81	4.942	0.216	71
142	0.730461	146/81		1				50.2	346	38.3	10.2	4.1	6.1	3.68	2.5	1.84	1.05	1.871	0.06	65
143	0.79494	125/85		1				73.7	362	42.7	14.5	4	10.5	5.16	2.87	2.77	0.93	3.825	0.113
144	0.727176	125/82			1		1	79.1	286	43.7	14.7	4.8	9.9	3.87	1.68	1.66	1.47	3.813	0.131
145	0.721731	158/88						57.2	247	46.2	21.7	7.5	14.2	5.45	1.08	3.39	1.48	3.404	0.575	77
146	0.889485	122/75						53.2	473	40.4	16.5	5.8	10.7	9.1	7.99	5.55	1.17	8.813	0.922	65
147	0.756822	99/60		1	1		1	58.4	331	43	8.4	3	5.4	4.44	2	2.83	0.98	7.861	0.134	68
148	0.801606	149/82						46	346	45.1	14.7	6.2	8.5	5.38	0.95	2.72	2.17	5.287	0.039
149	0.75168	146/78						58.5	309	41.9	26.5	6.8	19.7	4.77	1.65	2.7	1.22	4.413	0.139	29
150	0.62079	121/73						70.1	236	36.9	20.5	7.4	13.1	5.18	0.95	3.32	1.28	2.336	0.046	61
151	0.772989	107/58						51.7	350	41.3	16.8	5.1	11.7	4.87	1.4	2.63	1.68	3.492	0.56
152	0.693963	156/65			1			56	297	39.5	11.6	4.6	7	4.89	1.01	2.69	1.64	6.854	0.157	77
153	0.674949	112/75		1				57.4	250	43.5	5.8	3.6	2.2	4.42	0.52	1.51	1.94	5.13	0.073
154	0.617343	140/76			1			39.6	173	45.1	9.6	3.3	6.3	4.88	2.1	2.51	1.39	5.561	0.07
155	0.843363	153/99			1			52.2	369	47.7	10.6	3.5	7.1	8.65	1.36	5.67	2.02	4.082	0.438	82
156	0.671829	158/95			1			52.8	233	44.6	8.3	3.9	4.4	4.2	1.95	2.36	1.37	2.839	0.106	68
157	0.653673	160/100			1			65.1	244	41.2	10.1	4.1	6	5.22	1.5	3.06	1.63	3.912	0.095
158	0.78684	138/86			1			64	323	45	21	6.8	14.2	3.63	1.77	1.89	0.96	4.611	0.119
159	0.870966	150/92			1			65	432	43.4	13.2	5.2	8	4.11	1.47	2.56	0.96	3.36	0.107	69
160	0.819045	149/88						58.7	402	41.5	11	3.5	7.5	6.62	5.43	2.18	1.06	5.039	0.053
161	0.70935	126/46			1		1	41.2	272	41.9	23.5	7.1	16.4	3.54	1.28	1.39	1.75	2.266	0.022	69
162	0.762438	108/67						70.9	283	46.8	20.6	5.5	15.1	4.1	0.88	2.48	1.27	4.133	0.142	71
163	0.730971	155/94						54.4	288	45.1	7.2	2.3	4.9	3.62	2.51	1.48	0.91	2.82	0.079
164	0.67338	152/92			1			64.8	282	39.2	10	3.8	6.2	2.82	1.06	1.32	1.15	4.809	0.19	78
165	0.741735	120/60						47.4	306	43.6	11.5	3.7	7.8	5.68	1.71	3.72	1.47	7.701	0.172	70
166	0.72339	160/74			1			44.6	332	37.8	18	5.3	12.7	3.67	1.38	2.17	1.16	5.962	0.21	70
167	0.72639	137/74						60.7	312	40.6	16	5.9	10.1	3.93	1.54	2.04	1.45	3.183	0.03	66
168	0.775803	123/62						66.7	328	43.6	19.1	5.7	13.4	6.02	2.35	3.25	1.87	5.118	0.044
169	0.892125	141/81					1	90.1	456	43	13.5	4.5	9	3.89	1.5	2.65	0.85	4.316	0.091
170	0.63453	175/59			1		1	49.1	190	43.4	20	4	16	6.53	1.37	4.14	1.62	3.434	0.027
171	0.81168	144/88			1			52.5	371	43.5	14.5	2.4	12.1	5.45	3.33	2.78	1.34	3.626	0.051
172	0.88812	133/82		1				76.5	405	48	14	2.9	11.1	4.51	0.94	2.53	1.72	5.179	0.17
173	0.734688	138/61					1	50.7	291	43	20.6	6.6	14	5.19	4.07	3.03	1.65	2.442	0.071
174	0.475077	126/63						70.7	38.5	45	6.9	0.5	6.4	3.95	5.02	2.66	0.92	4.453	0.201
175	0.808527	112/56						71.6	307	50.9	9.4	4.8	4.6	7.18	7.94	4.09	1.17	4.018	0.085
176	0.739392	142/67			1			36.2	326	42.1	5.9	3.7	2.2	4.4	5.27	2.48	1.07	5.134	0.152	66
177	0.783126	120/65						66.8	327	43.9	22.7	6.1	16.6	4.56	1.12	2.57	1.56	3.316	0.053	74
178	0.904104	112/50			1			84.8	423	47.7	14.3	5.4	8.9	4.28	0.65	1.91	1.77	4.3	0.141	76
179	0.803034	126/78		1				78.3	342	45.1	18.3	5.4	12.9	5.39	1	3.59	1.09	5.543	0.027	60
180	0.748134	116/76			1			79	321	41.8	16.8	5.2	11.6	3.63	0.81	1.53	1.65	2.472	0.052
181	0.680286	102/65						46.8	244	44	10.2	3.4	6.8	5.09	0.9	2.97	1.84	3.192	0.044
182	0.767475	146/66						69.5	270	49.4	16.5	5	11.5	4.4	2.15	2.38	1.23	3.547	0.084
183	0.753132	161/92						44.1	304	45.2	10.4	4.1	6.3	5.08	4.75	2.96	1.23	4.387	0.076
184	0.679506	137/75			1			60.2	281	39.6	12.2	5.6	6.6	5.75	2.56	3.83	1.21	4.006	0.096
185	0.653139	138/75			1			47.3	228	43	9.3	4.1	5.2	3.18	0.71	1.59	1.55	4.81	0.366
186	0.636798	133/74						51.3	205	43.3	12.1	5.3	6.8	4.58	0.95	2.32	1.9	2.039	0.178
187	0.772881	131/79		1				62.5	323	44.3	16.2	7.5	8.7	5.02	2.08	2.68	1.75	5.524	0.157
188	0.687753	138/65						52.5	294	40.3	4.6	3.8	0.8	4.51	1.45	2.54	1.46	4.025	0.176
189	0.756429	144/71						48.4	359	40.6	4.3	3.4	0.9	4.83	2.31	2.82	1.5	5.602	0.463
190	0.860475	135/67						54.3	385	47.8	10.5	4.6	5.9	3.45	1.2	1.59	1.42	2.321	0.019
191	0.63453	175/59			1		1	49.1	190	43.4	20	4	16	6.53	1.37	4.14	1.62	3.434	0.027
192	0.837381	129/83			1			83.5	421	41.6	9.7	2.3	7.4	4.33	1.92	2.43	0.91	4.859	0.154
193	0.655074	120/68			1			58	222	42.8	15.8	6.1	9.7	4.17	0.82	2.26	1.45	2.34	0.171
194	0.70059	121/80						53.7	256	44.4	13	4.1	8.9	6.2	2.74	3.48	1.6	3.227	0.076
195	0.630876	110/67					1	45.5	214	41.2	15.2	4.8	10.4	6.08	1.93	3.95	1.37	3.563	0.129	74
196	0.629142	144/85			1			55.3	218	41.2	11.4	4.9	6.5	4.11	1.82	2	1.18	5.047	0.144
197	0.747975	135/78						48.3	277	46.5	17	4.1	12.9	4.71	2.75	2.11	1.18	4.095	0.101
198	0.811752	131/92						76.5	389	41.5	14.9	5.8	9.1	4.91	0.98	2.86	1.45	2.505	0.175
199	0.880509	113/79						71.5	409	45.5	21.8	5.9	15.9	3.27	1.5	1.74	0.93	3.534	0.045
200	0.671454	104/59						58.6	270	40	11.8	4.7	7.1	5.14	1.79	2.84	1.16	2.768	0.048

## Sheet: CAD-
	Systolic blood pressure	Diastolic blood pressure	Smoking history	Hypertension	Hyperlipidemia	Diabetes	Creatinine	Uric acid	Albumin	Total bilirubin	Direct bilirubin	Indirect bilirubin	TC	TG	LDL	HDL	Neutrophils	Eosinophils	LVEF
CTAS	128	71					48.6	194	42.2	9.2	3.1	6.1	5.3	1.86	3.53	1.46	3.926	0.011
0.610746	142	70					46.8	223	40.7	9.8	4.2	5.6	3.98	3.14	2.02	1.01	3.243	0.034	0.7
0.627069	150	80		1			58.2	340	46.8	18.4	5	13.4	4.51	3.5	1.88	1.31	4.807	0.006
0.817212	146	85		1			49.3	222	43.8	17.4	6.6	10.8	5.59	0.71	3.38	1.99	2.73	0.32
0.666972	116	77					56.6	396	43.3	21.7	6.8	14.9	5.05	2.05	3.15	1.09	3.263	0.024	0.7
0.846306	123	78					70.2	219	49.5	12.5	4.2	8.3	5.4	1.39	2.93	1.83	3.157	0.038	0.76
0.71028	136	65	1	1		1	88.7	442	40.1	10.1	3.3	6.8	5.23	2.26	3.31	1.14	2.957	0.048	0.72
0.845238	128	70					66.7	302	49.4	27.6	7.4	20.2	3.84	1.53	2.58	0.94	3.909	0.095
0.817098	148	72					56.8	249	44.9	15.3	4.8	10.5	6.84	2.89	4.12	1.31	3.426	0.051
0.701694	133	73		1			62.1	371	43.5	10.7	4.3	6.4	3.83	3.96	1.97	1.34	3.526	0.032	0.7
0.805866	127	74		1			77.9	332	41.7	18.1	5.3	12.8	4.63	1.91	3.08	0.96	5.729	0.052
0.760398	161	72		1		1	65.8	191	40.3	7.7	3.8	3.9	2.71	0.98	1.01	1.31	6.901	0.043
0.587436	137	93	1				62.8	255	44	16.1	4.5	11.6	4.13	5.26	1.72	0.88	10.04	0.06	0.74
0.700533	123	81					64.5	292	46.8	27.5	6.9	20.6	4.42	1.92	2.53	1.08	3.416	0.053	0.67
0.782175	128	68	1	1			68.8	235	44	17.3	5	12.3	4.26	1.3	2.26	1.39	4.214	0.011	0.68
0.681969	123	63		1		1	56.8	349	44.1	17.2	4.8	12.4	4.66	2.97	2.28	1.11	4.107	0.203	0.76
0.799041	106	74					64.5	234	44.3	14	5.6	8.4	3.22	0.94	1.48	1.26	8.564	0.145	0.78
0.678735	114	79					58	228	47.4	19.3	6.2	13.1	6.47	0.48	3.93	1.94	2.425	0.003
0.710019	132	64		1			60.2	346	41.5	8.3	4.3	4	4.6	2.86	2.38	1.43	5.082	0.205	0.72
0.757794	140	86		1			59.7	340	43.2	7.7	2.9	4.8	4.61	2.72	2.73	1.03	2.582	0.401	0.7
0.766821	114	79					72.1	410	50.6	17	5	12	3.94	2.01	1.93	0.98	3.982	0.285	0.74
0.92238	116	60					72	304	43.5	50.2	9	41.2	5.23	1.28	3.5	1.31	4.252	0.206	0.7
0.797961	143	104		1		1	66.1	408	42.7	10.9	3.7	7.2	4.5	2.76	2.49	1.02	5.668	0.081	0.7
0.836352	106	78	1	1		1	80.1	584	41.7	13.2	6.2	7	3.17	0.83	1.55	1.26	3.139	0.153	0.61
1.00994	138	92	1	1			71.1	444	48.2	12.7	4.4	8.3	6.69	1.27	4.46	1.21	3.399	0.04
0.927801	115	74					88	228	37.7	14	3	11	6.27	4.58	3.59	1.08	2.647	0.259	0.7
0.610245	138/75			1			109.3	564	49.1	13.9	4.5	9.4	3.1	3.36	1.27	0.84	4.459	0.169	76
1.06054	139/68			1		1	64.3	179	46.7	22.5	5.3	17.2	4.89	2.18	2.7	1.42	3.882	0.188
0.65832	123/52						66.6	231	50.6	8.4	3.4	5	5.15	2.43	2.65	1.74	1.898	0.16	76
0.726642	148/88						55.4	246	52.4	18.4	5.4	13	5.48	1.2	3.32	1.5	5.34	0.042	70
0.774252	161/76			1			53.6	233	48.5	25.5	6.3	19.2	5.55	1.27	3.54	1.62	3.015	0.276	78
0.735	123/60						48.1	160	39.1	20	4.9	15.1	5.53	0.7	3.19	1.63	6.393	0.017
0.563295	143/78			1			79.8	393	46.1	10.4	4.2	6.2	5.4	1.05	3.39	1.55	3.988	0.243	64
0.852417	115/72		1				74.8	312	43.8	14.6	5.1	9.5	3.99	1.08	2.05	1.4	4.099	0.112
0.754488	108/63					1	60.7	271	34.4	22	6	16	3.73	0.6	2.34	1.1	1.542	0.023	71
0.63516	141/79						76.4	276	41.2	12.8	4.2	8.6	5.47	2.05	3.55	1.36	2.144	0.025
0.690444	136/81		1				67.1	330	48.1	19.8	6.5	13.3	3.84	1.03	1.89	1.35	3.723	0.039
0.821439	119/77						66.5	373	45.7	18.7	4.2	14.2	5.26	3.09	3.13	1.14	4.014	0.023
0.840936	157/93			1			40.3	245	37.9	11.4	3.3	8.1	4.52	1.07	2.95	1.14	2.586	0.148	70
0.625497	154/94			1		1	72.4	395	44.6	8.8	3.9	4.9	3.81	1.31	2.17	1.24	4.718	0.017
0.837834	124/67						82.7	305	42.5	14.9	5.3	9.6	5.19	0.77	3.15	1.54	5.226	0.103	70
0.735522	154/90			1			65.4	361	38.9	6.7	3	3.7	4.74	2	2.82	1.33	3.074	0.084	70
0.746076	149/62					1	58.7	366	43.8	20.7	6.7	14	4.71	1.54	3.23	1	2	0.042
0.818901	148/85						58.6	360	47.1	15.9	4.5	11.4	3.84	2.04	1.83	1.09	2.4	0.093	68
0.836622	118/78						74.7	434	42.2	23.4	7.9	15.5	3.67	0.43	1.82	1.51	2.746	0.022	68
0.877272	149/89			1			54.3	439	43.7	13.9	4.5	9.4	6.27	1.56	4.21	1.58	5.081	0.077
0.882012	158/100			1			63	236	32.3	15.9	5.7	10.2	4.08	0.67	1.79	1.7	2.162	0.068	69
0.570282	156/91						68.3	341	43.5	20.4	6.4	14	3.89	1.64	1.66	1.7	2.61	0.042
0.790107	151/99		1				75.7	301	43.7	12.8	3.5	9.3	4.97	5.4	2.5	0.8	3.883	0.048	67
0.739569
